# Supplementary material for: The Human Remains From the MIS 6 Site of Grotta Del Poggio (Cilento, Southern Italy): A Taxonomic and Chronological Reassessment
Source: Am J Biol Anthropol. 2025 Dec 28;188(4):e70188. doi: 10.1002/ajpa.70188 (PMC12745066; doi:10.1002/ajpa.70188)
Supplement: Supplementary file 3 — Figure S3: 3D model of the crown (a, c) and enamel‐dentin junction (b, d) of GP1 in occlusal view, showing the crack affecting the enamel (a, dashed arrow) and dentin (b, dashed arrow), and the reconstructed morphology on the enamel (c, solid arrow) and dentin (d, solid arrow). [file AJPA-188-e70188-s012.zip]

Archive with 2 entries (2 files):
- ajpa70188-sup-0006-FigureS3@Fig_S3_2.tif
- ajpa70188-sup-0005-FigureS3@Fig_S3_1.tif
