# Supplementary material for: The Human Remains From the MIS 6 Site of Grotta Del Poggio (Cilento, Southern Italy): A Taxonomic and Chronological Reassessment
Source: Am J Biol Anthropol. 2025 Dec 28;188(4):e70188. doi: 10.1002/ajpa.70188 (PMC12745066; doi:10.1002/ajpa.70188)
Supplement: Supplementary file 4 — Figure S4: (a) Missing pseudo landmarks (red dots) on the crown outline. The four ones in line are located on the interproximal mesial facet, while the one on the opposite side lies on a cracked portion of the enamel, as detailed with the arrow in (b). [file AJPA-188-e70188-s009.zip]

Archive with 2 entries (2 files):
- ajpa70188-sup-0008-FigureS4@Fig_S4_2.tif
- ajpa70188-sup-0007-FigureS4@Fig_S4_1.tif
