# Supplementary material for: The Human Remains From the MIS 6 Site of Grotta Del Poggio (Cilento, Southern Italy): A Taxonomic and Chronological Reassessment
Source: Am J Biol Anthropol. 2025 Dec 28;188(4):e70188. doi: 10.1002/ajpa.70188 (PMC12745066; doi:10.1002/ajpa.70188)
Supplement: Supplementary file 5 — Figure S5: Reconstruction of the crown outline of GP1 based on the Neanderthal (a), early H. sapiens (b), Upper Paleolithic H. sapiens (c), recent H. sapiens (d), and overall mean (e). [file AJPA-188-e70188-s001.zip]

Archive with 2 entries (2 files):
- ajpa70188-sup-0010-FigureS5@Fig_S5_2.tif
- ajpa70188-sup-0009-FigureS5@Fig_S5_1.tif
