# Supplementary material for: The Human Remains From the MIS 6 Site of Grotta Del Poggio (Cilento, Southern Italy): A Taxonomic and Chronological Reassessment
Source: Am J Biol Anthropol. 2025 Dec 28;188(4):e70188. doi: 10.1002/ajpa.70188 (PMC12745066; doi:10.1002/ajpa.70188)
Supplement: Supplementary file 6 — Figure S6: Principal component analysis (PCA) plot of GP1 crown outlines reconstructed on the four comparative samples means and on the overall mean. [file AJPA-188-e70188-s003.zip]

Archive with 2 entries (2 files):
- ajpa70188-sup-0011-FigureS6@Fig_S6_1.tif
- ajpa70188-sup-0012-FigureS6@Fig_S6_2.tif
