# Supplementary material for: The Human Remains From the MIS 6 Site of Grotta Del Poggio (Cilento, Southern Italy): A Taxonomic and Chronological Reassessment
Source: Am J Biol Anthropol. 2025 Dec 28;188(4):e70188. doi: 10.1002/ajpa.70188 (PMC12745066; doi:10.1002/ajpa.70188)
Supplement: Supplementary file 7 — Figure S7: (Semi)landmark configuration for the 3D GM analysis of the UM1 in its occlusal (a) and buccal (b) view and the talus in its dorsal (c) and plantar (d) view. [file AJPA-188-e70188-s005.zip]

Archive with 3 entries (3 files):
- ajpa70188-sup-0015-FigureS7@Fig_S7.tiff
- ajpa70188-sup-0013-FigureS7@Fig_S7.jpg
- ajpa70188-sup-0014-FigureS7@Fig_S7.tif
