# Supplementary material for: The Human Remains From the MIS 6 Site of Grotta Del Poggio (Cilento, Southern Italy): A Taxonomic and Chronological Reassessment
Source: Am J Biol Anthropol. 2025 Dec 28;188(4):e70188. doi: 10.1002/ajpa.70188 (PMC12745066; doi:10.1002/ajpa.70188)
Supplement: Supplementary file 8 — Figure S8: Principal component analysis (PCA) plot of GP1 EDJ and CEJ reconstructed on the three comparative samples means and on the overall mean. [file AJPA-188-e70188-s008.zip]

Archive with 2 entries (2 files):
- ajpa70188-sup-0017-FigureS8@Fig_S8_2.tif
- ajpa70188-sup-0016-FigureS8@Fig_S8_1.tif
