# Supplementary material for: The Human Remains From the MIS 6 Site of Grotta Del Poggio (Cilento, Southern Italy): A Taxonomic and Chronological Reassessment
Source: Am J Biol Anthropol. 2025 Dec 28;188(4):e70188. doi: 10.1002/ajpa.70188 (PMC12745066; doi:10.1002/ajpa.70188)
Supplement: Supplementary file 9 — Figure S9: 3D digital model of the crown and enamel dentin‐junction of GP1 in occlusal (a, b), mesial (c, d) and disto‐buccal view (e, f), respectively. AC‐PAR = accessory ridge on the paracone. [file AJPA-188-e70188-s013.zip]

Archive with 3 entries (3 files):
- ajpa70188-sup-0020-FigureS9@Fig_S9_2.tif
- ajpa70188-sup-0018-FigureS9@Fig_S9.tiff
- ajpa70188-sup-0019-FigureS9@Fig_S9_1.tif
